# Supplementary material for: Technology-Delivered Adaptations of Motivational Interviewing for the Prevention and Management of Chronic Diseases: Scoping Review
Source: J Med Internet Res. 2022 Aug 9;24(8):e35283. doi: 10.2196/35283 (PMC9399886; doi:10.2196/35283)
Supplement: Multimedia Appendix 1 [file jmir_v24i8e35283_app1.xlsx]

## Sheet: Table 1
Multimedia Appendix 1. Characteristics of the studies included in the scoping review.
Studies that included participants under 18 years of age and reported behavioral outcomes
	Author	Study Design	N	Age in Years (range or M, SD)	% Female	Increased Representation of Underserved Populations	Intended Audience	Conceptual Framework	Target Behavior Category	eHealth Platform	Type of Control Group	Description of Experimental and Control Arms	Behavioral Outcome
[33]	Chernick et al. (2020)	One group post-test only design	42	14-19	100	88% Hispanic	Adolescents in the ED who are sexually active and not using highly effective contraceptives	SCT, MI	risky sexual behaviors	text-messaging	no control group	C: none E: automated two-way texting intervention based on an evidence-based sexual health curriculum, social cognitive theory, and MI	E: 46% of participants initiated hormonal contraceptives
[61]	Arnaud et al. (2016)	RCT	1449	16-18	48	NA	Adolescent who screened positive for at-risk substance use	MI	substance, alcohol, and/or tobacco use	web-based	no treatment or active control	C: no treatment E: single session web-based MI intervention	E > C: decrease in self-reported past-month drinking
[40]	Mason et al. (2015)	RCT	72	19.2 (1.3)	61	NA	Tobacco-dependent adolescents	MI, social network counselling	substance, alcohol, and/or tobacco use	text-messaging	active	C: texting program covering general (non–smoking-related) health habits E: 30 MI– and social network counseling–based personalized messages	E > C: reduction in the number of cigarettes smoked in the past 30 days
[39]	Mason et al. (2016)	RCT	200	14-18	52.5	90.5% Black	Adolescent smokers	MI	substance, alcohol, and/or tobacco use	text-messaging	active	C: text messages covering general (non-smoking related) health habits E: 30 personalized MI-based peer network counseling messages	E > C: decrease in the number of days cigarettes were smoked and number of cigarettes they smoked per day
Studies that included participants under 18 years of age and reported health outcomes
	Author	Study Design	N	Age in Years (range or M, SD)	% Female	Increased Representation of Underserved Populations	Intended Audience	Conceptual Framework	Target Behavior Category	eHealth Platform	Type of Control Group	Description of Experimental and Control Arms	Health Outcome
[41]	Naar-King et al. (2013)	RCT	76	16-24	20	71% Black	Youth initiating antiretroviral treatment for HIV	MI	treatment and medication adherence	CIAS web session with avatar	active	C: two-session CIAS-delivered active nutrition and physical activity control E: two-session CIAS-delivered motivational intervention	E > C: drop in viral load from baseline to 6 months, percent undetectable by 6 months
[45]	Ranney et al. (2018)	RCT	116	13-17	59	67% with low SES	Adolescents in the ED who reported physical peer violence and current depressive symptoms	MI, CBT	mental health	web-based + text-messaging	active	C: in-ED presentation and twice-weekly text messages on healthy behaviors E: CBT and MI-based in-ED computer-delivered intervention session and 8 weeks of automated text-message daily mood queries and tailored responses	E = C: past-two-week depressive symptoms at 8 and 16 weeks E > C: past-two-week depressive symptoms for those with baseline moderate depressive symptoms at 8 weeks
Studies that included participants 18 years of age or older and reported behavioral outcomes
	Author	Study Design	N	Age in Years (range or M, SD)	% Female	Increased Representation of Underserved Populations	Intended Audience	Conceptual Framework	Target Behavior Category	eHealth Platform	Type of Control Group	Description of Experimental and Control Arms	Behavioral Outcome
[59]	Almusharraf et al. (2020)	One group post-test only design	121	>= 18	52	No	Adult cigarette smokers	MI	substance, alcohol, and/or tobacco use	web-based	NA	E: MI-based automated chatbot conversation	E: 8.3% (10/121) of participants self-reported smoking cessation benefits
[54]	Becker et al. (2014)	3-arm RCT	325	30.5 (9.5), 29.2 (9.6), 29.6 (9.5)	21	NA	Co-smokers of cigarettes and cannabis	MI	substance, alcohol, and/or tobacco use	web-based	active	C: web-based psychoeducational information about tobacco and cannabis use E1: web-based and automated self-assessment and personalized normative feedback E2: web-based intervention MI intervention	E2 = E1 = C: frequency of tobacco or cannabis use
[50]	Blankers et al. (2011)	3-arm RCT	205	42.2 (9.7)	51	NA	Individuals with problematic alcohol use	MI, CBT	substance, alcohol, and/or tobacco use	web-based	wait list	C: untreated waiting-list control group E1: internet-based self-help E2: internet-based MI and CBT therapy	E2 = E1 > C: decrease in alcohol consumption at 3 months E2 > E1: decrease in alcohol consumption at 6 months
[53]	Bommelé et al. (2017)	RCT	757	25-65	61	NA	Hardcore smokers, defined as individuals who smoke at least 15 cigarettes a day, have smoked for at least 5 years, have not attempted to quit in the past 6 months	MI	substance, alcohol, and/or tobacco use	web-based + avatar	Active	C: web-based E: MI-based web intervention with an avatar	E > C: receptivity to information about quitting directly post-experiment, reduction in number of cigarettes smoked E = C: intention to quit, quitting self-efficacy
[56]	Boss et al. (2018)	3-arm RCT	434	47.3 (10.3), 47.6 (9.3), 47.5 (9.8)	59	NA	Individuals with problematic alcohol use	MI	substance, alcohol, and/or tobacco use	web-based	wait list	C: wait list E1: unguided web‐based MI self‐help intervention E2: Intervention + additional adherence‐focused guidance by eCoaches (trained psychologist)	E1 = E2 > C: decrease in weekly standard units of alcohol at 6 weeks and 6 months
[29]	Braciszewski et al. (2018)	RCT	33	18-19	52	42% Hispanic/Latino ethnicity, 27% African-American	Individuals exiting foster care at moderate or severe risk of alcohol, smoking, and substance use	MI	substance, alcohol, and/or tobacco use	CIAS: web session with avatar + text messages	active	C: CIAS delivered 20-minute educational intervention E: iHeLP (CIAS platform), a computer- and mobile phone-based intervention based in MI	E > C: more percent days abstinent at 1, 3, 6, 9, 12-month time points
[30]	Breland et al. (2014)	RCT	151	> 18, 41.9 (11.2)	52	NA	Individuals from a recovery community organization center	MI	substance, alcohol, and/or tobacco use	CIAS web session with avatar	usual care	C: Usual care (information sheet + nicotine replacement treatment) E: CIAS delivered 30-min MI-based intervention + information sheet + nicotine replacement treatment	E = C: smoking cessation rates
[32]	Brunette et al. (2011)	RCT	41	38-56	37	90% Black	Individuals with mental illness who smoke	MI	substance, alcohol, and/or tobacco use	web-based	wait list	C: wait list E: web- and MI-based computer decision support system	E > C: behavioral motivation to quit smoking (operationalized as any of 3 behaviors: meeting with a clinician, initiating cessation treatment, or making other types of quit attempts)
[31]	Brunette et al. (2020)	RCT	162	18-65	33	53% Black	Smokers with schizophrenia	MI	substance, alcohol, and/or tobacco use	web-based	active	C: computerized educational pamphlet control E: single session web-based MI intervention	E = C: quit attempts, tobacco abstinence
[34]	Choo et al. (2016)	RCT	40	18-59	100	50% Nonwhite	Women who reported drug use and intimate partner violence	MI	substance, alcohol, and/or tobacco use	CIAS web session with avatar	active	C: time-matched CIAS-based program on home fire safety E: BSAFER, a CIAS-based MI program + phone-delivered booster session within two weeks of the initial intervention	C > E: decrease in mean days of drug use per week E > C: decrease in mean days of drug use per week among those using drugs other than marijuana
[51]	Friederichs et al. (2014)	3-arm RCT	958	18-70	60	NA	Dutch adults capable of engaging in physical activity	MI	diet and/or physical activity	web-based + avatar	no treatment	C: no treatment E1: content-identical intervention without an avatar E2: web-based physical activity intervention based on MI with an avatar	E1 = E2 > C: increase in self-reported physical activity
[52]	Friederichs et al. (2016)	3-arm RCT	2069	18-70	69	NA	Insufficiently physically active adults	MI, SDT	diet and/or physical activity	web-based	wait list	C: wait list E1: Active Plus; a traditional web-based physical activity intervention E2: I Move; a web-based physical activity intervention based on SDT and MI	C < E1: weekly minutes of moderate-to-vigorous physical activity C < E2: weekly minutes of moderate-to-vigorous physical activity E2 = E1: weekly minutes of moderate-to-vigorous physical activity
[57]	Jo et al. (2019)	RCT	1496	20-40	48	NA	Individuals with problematic alcohol use	MI, personalized normative feedback	substance, alcohol, and/or tobacco use	web-based	active	C: alcohol consumption assessment with no further education E: two-session web-based intervention using MI and personalized normative feedback	E > C: reduction in alcohol consumption
[36]	Kazemi et al. (2019)	One group post-test only design	10	22.7 (7.7)	Not reported	NA	College students who used alcohol in the past month	MI, ecological momentary interventions	substance, alcohol, and/or tobacco use	app + text-messaging	no control group	C: none E: SmarTrek app with text messages based on MI and ecological momentary interventions	E: had a positive effect on decreasing drinking
[48]	Lerch et al. (2017)	RCT	316	>= 18	32	77% Black	Probationers who use illicit substances	MI, SCT, extended parallel process model	substance, alcohol, and/or tobacco use	web-based	usual care	C: Supervision as usual E1: in-person 2 sessions of motivational interviewing E2: 2 sessions of web-based MAPIT intervention	E2 > E1 = C: treatment initiation for substance use
[38]	Mason et al. (2014)	RCT	18	18-23	56	22% Black	College students who use alcohol	MI	substance, alcohol, and/or tobacco use	text-messaging	no treatment	C: no treatment E: two-way personalized MI-based text messages	Intervention did not reduce the number of drinks in the past week or in the past month
[42]	Ondersma et al. (2007)	RCT	107	> 18	100	Almost exclusively African American and low income	Postpartum women who reported prepartum drug use	MI	substance, alcohol, and/or tobacco use	CIAS web session with avatar	usual care	C: usual care (informational pamphlet) E: CIAS-delivered MI-based intervention + informational pamphlet	E > C: reduction in illicit drug use other than marijuana E = C: marijuana use
[43]	Ondersma et al. (2014)	RCT	143	26.6 (6.0)	100	90.6% Black 90% receipt of food assistance	African American women who have recently given birth and self-reported illicit drug use in the month before becoming pregnant	MI	substance, alcohol, and/or tobacco use	web-based + avatar	active	C: time-controlled survey about music and television preferences E: electronic screening and brief MI-based intervention with an avatar	E = C: illicit drug use abstinence
[44]	Osilla et al. (2015)	RCT	159	30 (9.8)	35	40% Hispanic	Adults with a first-time DUI offense	MI	substance, alcohol, and/or tobacco use	web-based	usual care	C: usual care (educational classes and in-person group MI sessions) E1: in-person MI + usual care E2: web-based intervention using MI + usual care	E2 > E1 = C: decrease in the number of drinking days E2 = E1 = C: alcohol consumption, DUI, and alcohol-related consequences
[55]	Schaub et al. (2015)	3-arm RCT	308	29.8 (10.0)	17.5	NA	Problematic cannabis users	MI, self-control practices, and CBT	substance, alcohol, and/or tobacco use	web-based	wait list	C: wait list E1: web-based intervention based on MI, self-control practices, and CBT E2: web-based intervention based on MI, self-control practices, and CBT + chat with trained counselors	E2 > E1 = C: decrease in the number of cannabis use days per week at 3 months E2 > E1: self-reported abstinence
[60]	Sharpe et al. (2018)	RCT	598	16-69	29	Designed to be culturally relevant, appropriate, accessible, and engaging for Māori (New Zealand’s indigenous population) and Pacific audiences	Individuals who screened positive for hazardous alcohol use in trauma care settings	MI	substance, alcohol, and/or tobacco use	text-messaging	usual care	C: usual care (information brochure) E: informational + MI-based text messages	E > C: decrease in hazardous drinking at 3 and 12 months
[46]	Suffoletto et al. (2014)	3-arm RCT	765	18-25	65	43.66% Black	Young adults in the ED who screened positive for past hazardous alcohol use	MI	substance, alcohol, and/or tobacco use	text-messaging	no treatment	C: no treatment E1: text assessments regarding alcohol consumption E2: text assessments + MI-based feedback	E2 > E1 = C: decrease in the number of binge drinking days
[47]	Tzilos Wernette et al. (2018)	RCT	50	24.4 (5.3)	100	30% Hispanic/Latina 26% Black	Pregnant women who are at risk of engaging in high-risk sexual behaviors or substance use	MI	substance, alcohol, and/or tobacco use risky sexual behaviors	CIAS web session with avatar	active	C: CIAS delivered television show clips + informational brochure E: CIAS delivered 60-min MI-based intervention + booster session + informational brochure	E > C: reduction in marijuana and/or alcohol use E = C: reduction in condomless vaginal sex
Studies that included participants 18 years of age or older and health outcomes
	Author	Study Design	N	Age in Years (range or M, SD)	% Female	Increased Representation of Underserved Populations	Intended Audience	Conceptual Framework	Target Behavior Category	eHealth Platform	Type of Control Group	Description of Experimental and Control Arms	Behavioral Outcome
[49]	Armstrong et al. (2018)	RCT	10		61	Yes: About half (48%) of participants were Black	Parents of children that are obese	MI	treatment and medication adherence	text-messaging	usual care	C: Standard care E: Standard care plus daily motivational interviewing-based one-way text messages	E = C: Difference in child BMI from baseline to 3 months
[28]	Arora et al. (2014)	RCT	128	50.7 (10.2)	64	87% Hispanic	Emergency department patients with poorly controlled diabetes	MI	treatment and medication adherence	text-messaging	usual care	C: usual care E: TExT-MED, MI-based unidirectional text-message intervention	E = C: Hemoglobin A1C levels
[35]	Ellis et al. (2017)	3-arm RCT	67	38.3 (6.6)	56	Designed for African American youth or adolescents	Primary caregivers of African American adolescents diagnosed with type 1 diabetes	MI	treatment and medication adherence	CIAS web session with avatar	active	C: CIAS-delivered educational content E1: CIAS-delivered MI-based intervention for parents and adolescents E2: adolescent control and parent CIAS-delivered MI-based intervention	E2 > E1 = C: increase in direct observation and monitoring of adolescent diabetes care E2 > E1 = C: improvements in glycemic control for adolescents
[37]	Kolmodin et al. (2016)	RCT	49	18-29	75	Designed for African American youth or adolescents	African American young adults with asthma	MI	treatment and medication adherence	CIAS: web session with avatar + text messages	active	C: CIAS-delivered asthma education E: CIAS-delivered MI sessions and personalized, daily text message reminders	E > C: decrease in asthma symptoms
[58]	Philipp et al. (2021)	Randomized Trial	102	47.2	93	NA	Caregivers of adolescents with anorexia nervosa	cognitive-interpersonal model, transtheoretical model, CBT, and MI	eating disorders	web-based	no control group	E1: weekly workshops based off of cognitive-interpersonal model, transtheoretical model of change, antecedent-behavior-consequence model, and MI delivered by coaches, written materials, and informational DVD E2: online platform with modules that had the same content as the workshop sessions, feedback from coaches, written materials, and informational DVD	E2 = E1: reduction of anorexia nervosa symptoms and maintenance at 12 months
C = Control group; E = Experimental group; M = Mean; SD = Standard deviation; MI = Motivational interviewing; CBT = Cognitive behavioral therapy; SDT = Self-determination theory; SCT = Social cognitive theory; RCT = Randomized controlled trial; SES = Socio-economic status; CIAS = Computerized Intervention Authorization Software; ED = Emergency department; HIV = Human immunodeficiency virus; DVD =…
