# Supplementary material for: Technology-Delivered Adaptations of Motivational Interviewing for the Prevention and Management of Chronic Diseases: Scoping Review
Source: J Med Internet Res. 2022 Aug 9;24(8):e35283. doi: 10.2196/35283 (PMC9399886; doi:10.2196/35283)
Supplement: Multimedia Appendix 2 [file jmir_v24i8e35283_app2.xlsx]

## Sheet: Sheet1
Multimedia Appendix 2. Additional characteristics of the studies included in the scoping review.
Studies that included participants under 18 years of age and reported behavioral outcomes
	Author	% Female	Target Behavior Category	eHealth Platform	Conceptual Framework	Increased Representation of Underserved Populations
[33]	Chernick et al. (2020)	100	risky sexual behaviors	text-messaging	SCT, MI	88% Hispanic
[61]	Arnaud et al. (2016)	48	substance, alcohol, and/or tobacco use	web-based	MI	NA
[40]	Mason et al. (2015)	61	substance, alcohol, and/or tobacco use	text-messaging	MI, social network counselling	NA
[39]	Mason et al. (2016)	52.5	substance, alcohol, and/or tobacco use	text-messaging	MI	90.5% Black
Studies that included participants under 18 years of age and reported health outcomes
	Author	% Female	Target Behavior Category	eHealth Platform	Conceptual Framework	Increased Representation of Underserved Populations
[41]	Naar-King et al. (2013)	20	treatment and medication adherence	CIAS web session with avatar	MI	71% Black
[45]	Ranney et al. (2018)	59	mental health	web-based + text-messaging	MI, CBT	67% with low SES
Studies that included participants 18 years of age or older and reported behavioral outcomes
	Author	% Female	Target Behavior Category	eHealth Platform	Conceptual Framework	Increased Representation of Underserved Populations
[59]	Almusharraf et al. (2020)	52	substance, alcohol, and/or tobacco use	web-based	MI	No
[54]	Becker et al. (2014)	21	substance, alcohol, and/or tobacco use	web-based	MI	NA
[50]	Blankers et al. (2011)	51	substance, alcohol, and/or tobacco use	web-based	MI, CBT	NA
[53]	Bommelé et al. (2017)	61	substance, alcohol, and/or tobacco use	web-based + avatar	MI	NA
[56]	Boss et al. (2018)	59	substance, alcohol, and/or tobacco use	web-based	MI	NA
[29]	Braciszewski et al. (2018)	52	substance, alcohol, and/or tobacco use	CIAS: web session with avatar + text messages	MI	42% Hispanic/Latino ethnicity, 27% African-American
[30]	Breland et al. (2014)	52	substance, alcohol, and/or tobacco use	CIAS web session with avatar	MI	NA
[32]	Brunette et al. (2011)	37	substance, alcohol, and/or tobacco use	web-based	MI	90% Black
[31]	Brunette et al. (2020)	33	substance, alcohol, and/or tobacco use	web-based	MI	53% Black
[34]	Choo et al. (2016)	100	substance, alcohol, and/or tobacco use	CIAS web session with avatar	MI	50% Nonwhite
[51]	Friederichs et al. (2014)	60	diet and/or physical activity	web-based + avatar	MI	NA
[52]	Friederichs et al. (2016)	69	diet and/or physical activity	web-based	MI, SDT	NA
[57]	Jo et al. (2019)	48	substance, alcohol, and/or tobacco use	web-based	MI, personalized normative feedback	NA
[36]	Kazemi et al. (2019)	Not reported	substance, alcohol, and/or tobacco use	app + text-messaging	MI, ecological momentary interventions	NA
[48]	Lerch et al. (2017)	32	substance, alcohol, and/or tobacco use	web-based	MI, SCT, extended parallel process model	77% Black
[38]	Mason et al. (2014)	56	substance, alcohol, and/or tobacco use	text-messaging	MI	22% Black
[42]	Ondersma et al. 2007	100	substance, alcohol, and/or tobacco use	CIAS web session with avatar	MI	Almost exclusively African American and low income
[43]	Ondersma et al. (2014)	100	substance, alcohol, and/or tobacco use	web-based + avatar	MI	90.6% Black 90% receipt of food assistance
[44]	Osilla et al. (2015)	35	substance, alcohol, and/or tobacco use	web-based	MI	40% Hispanic
[55]	Schaub et al. (2015)	17.5	substance, alcohol, and/or tobacco use	web-based	MI, self-control practices, and CBT	NA
[60]	Sharpe et al. (2018)	29	substance, alcohol, and/or tobacco use	text-messaging	MI	Designed to be culturally relevant, appropriate, accessible, and engaging for Māori (New Zealand’s indigenous population) and Pacific audiences
[46]	Suffoletto et al. (2014)	65	substance, alcohol, and/or tobacco use	text-messaging	MI	43.66% Black
[47]	Tzilos Wernette et al. (2018)	100	substance, alcohol, and/or tobacco use risky sexual behaviors	CIAS web session with avatar	MI	30% Hispanic/Latina 26% Black
Studies that included participants 18 years of age or older and health outcomes
	Author	% Female	Target Behavior Category	eHealth Platform	Conceptual Framework	Increased Representation of Underserved Populations
[49]	Armstrong et al. (2018)	61	treatment and medication adherence	text-messaging	MI	Yes: About half (48%) of participants were Black
[28]	Arora et al. (2014)	64	treatment and medication adherence	text-messaging	MI	87% Hispanic
[35]	Ellis et al. (2017)	56	treatment and medication adherence	CIAS web session with avatar	MI	Designed for African American youth or adolescents
[37]	Kolmodin et al. (2016)	75	treatment and medication adherence	CIAS: web session with avatar + text messages	MI	Designed for African American youth or adolescents
[58]	Philpp et al. (2021)	93	eating disorders	web-based	cognitive-interpersonal model, transtheoretical model, CBT, and MI	NA
MI = Motivational interviewing; ED = Emergency Department; HIV = Human Immunodeficiency Virus; DVD = Digital Versatile Disc; CIAS = Computerized Intervention Authorization Software CBT = Cognitive behavioral therapy; SDT = Self-determination theory; SCT = Social cognitive theory; RCT = Randomized controlled trial; NA = Not applicable; SES = Socio-economic status
